# Supplementary material for: Melanospora (Sordariomycetes, Ascomycota) and its relatives
Source: MycoKeys. 2018 Dec 18;(44):81–122. doi: 10.3897/mycokeys.44.29742 (PMC6306512; doi:10.3897/mycokeys.44.29742)
Supplement: XML Treatment for Echinusitheca [file mycokeys.44.29742-treatment5.xml]

<!DOCTYPE tp:taxon-treatment
  PUBLIC "-//TaxonX//DTD Taxonomic Treatment Publishing DTD v0 20100105//EN" "tax-treatment-NSO.dtd">
<tp:taxon-treatment xmlns:tp="http://www.plazi.org/taxpub"><tp:treatment-meta><kwd-group><label>Taxon classification</label><kwd><named-content xmlns:xlink="http://www.w3.org/1999/xlink" content-type="kingdom">Animalia</named-content></kwd><kwd><named-content xmlns:xlink="http://www.w3.org/1999/xlink" content-type="order">Melanosporales</named-content></kwd><kwd><named-content xmlns:xlink="http://www.w3.org/1999/xlink" content-type="family">Ceratostomataceae</named-content></kwd></kwd-group><mixed-citation publication-type="journal"><person-group><name><surname>Marin-Felix</surname><given-names>Yasmina</given-names></name><name><surname>Guarro</surname><given-names>Josep</given-names></name><name><surname>ano-Lira</surname><given-names>José F.</given-names></name><name><surname>García</surname><given-names>Dania</given-names></name><name><surname>iller</surname><given-names>Andrew N.</given-names></name><name><surname>Stchigel</surname><given-names>Alberto M.</given-names></name></person-group><article-title><italic><tp:taxon-name><tp:taxon-name-part taxon-name-part-type="genus" reg="Melanospora">Melanospora</tp:taxon-name-part></tp:taxon-name></italic> (<tp:taxon-name><tp:taxon-name-part taxon-name-part-type="class">Sordariomycetes</tp:taxon-name-part></tp:taxon-name>, <tp:taxon-name><tp:taxon-name-part taxon-name-part-type="phylum">Ascomycota</tp:taxon-name-part></tp:taxon-name>) and its relatives</article-title><source>MycoKeys</source><day>18</day><month>12</month><year>2018</year><volume>2018</volume><issue>44</issue><fpage>81</fpage><lpage>122</lpage><pub-id pub-id-type="doi">10.3897/mycokeys.44.29742</pub-id></mixed-citation></tp:treatment-meta><tp:nomenclature><tp:taxon-name>
                <tp:taxon-name-part taxon-name-part-type="genus" reg="Echinusitheca">Echinusitheca</tp:taxon-name-part>
                <object-id xmlns:xlink="http://www.w3.org/1999/xlink" content-type="mycobank" xlink:type="simple">812084</object-id>
              </tp:taxon-name><tp:taxon-authority>Y. Marín, Stchigel, Dania García, Guarro, A.N. Mill. &amp; Cano</tp:taxon-authority><tp:taxon-status xmlns:xlink="http://www.w3.org/1999/xlink" xlink:type="simple">gen. nov.</tp:taxon-status><xref ref-type="fig" rid="F3">Fig. 3</xref></tp:nomenclature><tp:treatment-sec sec-type="type species" id="SECID0ET4AI"><title>Type species.</title><p><italic><tp:taxon-name><tp:taxon-name-part taxon-name-part-type="genus" reg="Echinusitheca">Echinusitheca</tp:taxon-name-part><tp:taxon-name-part taxon-name-part-type="species" reg="citrispora">citrispora</tp:taxon-name-part></tp:taxon-name></italic> Y. Marín, Stchigel, Dania García, Guarro, A.N. Mill. &amp; Cano. Holotype and ex-type strain, respectively: <named-content xmlns:xlink="http://www.w3.org/1999/xlink" content-type="dwc:institutional_code" xlink:type="simple">CBS</named-content> H-21596, <named-content xmlns:xlink="http://www.w3.org/1999/xlink" content-type="dwc:institutional_code" xlink:type="simple">CBS</named-content> 137837 = <named-content xmlns:xlink="http://www.w3.org/1999/xlink" content-type="dwc:institutional_code" xlink:type="simple">FMR</named-content> 12767.</p></tp:treatment-sec><tp:treatment-sec sec-type="description" id="SECID0ET5AI"><title>Description.</title><p><italic>Ascomata</italic> superficial or immersed, solitary to gregarious, globose, non-ostiolate, strongly setose, semi-translucent, pale brown to brown, appearing black when ascospores are mature; <italic>setae</italic> straight, becoming sinuous toward apex, pale brown to brown, non-septate, rarely 1-septate, thick-walled, verrucose to tuberculate, sometimes branched; <italic>ascomatal wall</italic> membranaceous, of <italic>textura angularis</italic> to <italic>textura globulosa</italic>. <italic>Asci</italic> 8-spored, globose to subglobose, non-stipitate, without apical structures. <italic>Ascospores</italic> at first hyaline, becoming brown to dark brown when mature, ellipsoidal, one-celled, smooth-walled, with a depressed germ pore at each end.</p><fig id="F3" position="float" orientation="portrait"><label>Figure 3.</label><caption><p><italic><tp:taxon-name><tp:taxon-name-part taxon-name-part-type="genus" reg="Echinusitheca">Echinusitheca</tp:taxon-name-part><tp:taxon-name-part taxon-name-part-type="species" reg="citrispora">citrispora</tp:taxon-name-part></tp:taxon-name></italic> (<named-content xmlns:xlink="http://www.w3.org/1999/xlink" content-type="dwc:institutional_code" xlink:type="simple">CBS</named-content> 137837<sup>T</sup>). <bold>A</bold> Ascomata <bold>B</bold> Asci <bold>C, D</bold> Ascospores <bold>E</bold> Depressed germ pore. Scale bars: 50 μm (<bold>A</bold>); 10 μm (<bold>B</bold>); 5 μm (<bold>C, D</bold>); 1 μm (<bold>E</bold>).</p></caption><graphic xmlns:xlink="http://www.w3.org/1999/xlink" xlink:href="mycokeys-44-081-g003.jpg" position="float" orientation="portrait" xlink:type="simple" id="oo_251873.jpg"/></fig></tp:treatment-sec><tp:treatment-sec sec-type="etymology" id="SECID0EWABI"><title>Etymology.</title><p>From Latin <italic>echinus</italic>–, sea urchin, and from Greek –<italic>τείχος</italic>, wall, because of the ascomata resemblance to a sea urchin, due to the abundance of setae.</p></tp:treatment-sec><tp:treatment-sec sec-type="notes" id="SECID0EABBI"><title>Notes.</title><p>This genus is characterized by dark, strongly setose, non-ostiolate ascomata. Apart from <italic><tp:taxon-name><tp:taxon-name-part taxon-name-part-type="genus" reg="Echinusitheca">Echinusitheca</tp:taxon-name-part></tp:taxon-name></italic>, the other genera of the <tp:taxon-name><tp:taxon-name-part taxon-name-part-type="order">Melanosporales</tp:taxon-name-part></tp:taxon-name> characterized by the production of dark semi-translucent ascomata are <italic><tp:taxon-name><tp:taxon-name-part taxon-name-part-type="genus" reg="Arxiomyces">Arxiomyces</tp:taxon-name-part></tp:taxon-name></italic> and <italic><tp:taxon-name><tp:taxon-name-part taxon-name-part-type="genus" reg="Scopinella">Scopinella</tp:taxon-name-part></tp:taxon-name></italic>, but both genera differ from <italic><tp:taxon-name><tp:taxon-name-part taxon-name-part-type="genus" reg="Echinusitheca">Echinusitheca</tp:taxon-name-part></tp:taxon-name></italic> by the production of long ascomatal necks. Moreover, <italic><tp:taxon-name><tp:taxon-name-part taxon-name-part-type="genus" reg="Scopinella">Scopinella</tp:taxon-name-part></tp:taxon-name></italic> can be easily distinguished from <italic><tp:taxon-name><tp:taxon-name-part taxon-name-part-type="genus" reg="Echinusitheca">Echinusitheca</tp:taxon-name-part></tp:taxon-name></italic> by its cuboid-ellipsoidal ascospores with two prominent longitudinal germ slits, and <italic><tp:taxon-name><tp:taxon-name-part taxon-name-part-type="genus" reg="Arxiomyces">Arxiomyces</tp:taxon-name-part></tp:taxon-name></italic> by its ellipsoidal ascospores that are rounded at the apex and truncated at the base, and with a broad germ pore that bears a mucilaginous and collapsing appendage.</p></tp:treatment-sec></tp:taxon-treatment>
