# Supplementary material for: Melanospora (Sordariomycetes, Ascomycota) and its relatives
Source: MycoKeys. 2018 Dec 18;(44):81–122. doi: 10.3897/mycokeys.44.29742 (PMC6306512; doi:10.3897/mycokeys.44.29742)
Supplement: XML Treatment for Echinusitheca citrispora [file mycokeys.44.29742-treatment6.xml]

<!DOCTYPE tp:taxon-treatment
  PUBLIC "-//TaxonX//DTD Taxonomic Treatment Publishing DTD v0 20100105//EN" "tax-treatment-NSO.dtd">
<tp:taxon-treatment xmlns:tp="http://www.plazi.org/taxpub"><tp:treatment-meta><kwd-group><label>Taxon classification</label><kwd><named-content xmlns:xlink="http://www.w3.org/1999/xlink" content-type="kingdom">Animalia</named-content></kwd><kwd><named-content xmlns:xlink="http://www.w3.org/1999/xlink" content-type="order">Melanosporales</named-content></kwd><kwd><named-content xmlns:xlink="http://www.w3.org/1999/xlink" content-type="family">Ceratostomataceae</named-content></kwd></kwd-group><mixed-citation publication-type="journal"><person-group><name><surname>Marin-Felix</surname><given-names>Yasmina</given-names></name><name><surname>Guarro</surname><given-names>Josep</given-names></name><name><surname>ano-Lira</surname><given-names>José F.</given-names></name><name><surname>García</surname><given-names>Dania</given-names></name><name><surname>iller</surname><given-names>Andrew N.</given-names></name><name><surname>Stchigel</surname><given-names>Alberto M.</given-names></name></person-group><article-title><italic><tp:taxon-name><tp:taxon-name-part taxon-name-part-type="genus" reg="Melanospora">Melanospora</tp:taxon-name-part></tp:taxon-name></italic> (<tp:taxon-name><tp:taxon-name-part taxon-name-part-type="class">Sordariomycetes</tp:taxon-name-part></tp:taxon-name>, <tp:taxon-name><tp:taxon-name-part taxon-name-part-type="phylum">Ascomycota</tp:taxon-name-part></tp:taxon-name>) and its relatives</article-title><source>MycoKeys</source><day>18</day><month>12</month><year>2018</year><volume>2018</volume><issue>44</issue><fpage>81</fpage><lpage>122</lpage><pub-id pub-id-type="doi">10.3897/mycokeys.44.29742</pub-id></mixed-citation></tp:treatment-meta><tp:nomenclature><tp:taxon-name>
                <tp:taxon-name-part taxon-name-part-type="genus" reg="Echinusitheca">Echinusitheca</tp:taxon-name-part>
                <tp:taxon-name-part taxon-name-part-type="species" reg="citrispora">citrispora</tp:taxon-name-part>
                <object-id xmlns:xlink="http://www.w3.org/1999/xlink" content-type="mycobank" xlink:type="simple">812085</object-id>
              </tp:taxon-name><tp:taxon-authority>Y. Marín, Stchigel, Dania García, Guarro, A.N. Mill. &amp; Cano</tp:taxon-authority><tp:taxon-status xmlns:xlink="http://www.w3.org/1999/xlink" xlink:type="simple">sp. nov.</tp:taxon-status><xref ref-type="fig" rid="F3">Fig. 3</xref></tp:nomenclature><tp:treatment-sec sec-type="material" id="SECID0EJEBI"><title>Type.</title><p>USA, North Carolina, Great Smoky Mountains National Park, Cataloochee Creek Campground (<named-content xmlns:xlink="http://www.w3.org/1999/xlink" content-type="dwc:verbatimCoordinates" xlink:type="simple"><named-content content-type="geo-json" specific-use="{&#34;type&#34;:&#34;Point&#34;,&#34;coordinates&#34;:[-83.491500,35.137500]}" id="NCID0ESEBI" xlink:type="simple">35.1375; -83.4915</named-content></named-content>), forest soil, 15 July 2008, A.N. Miller, M. Calduch and A.M. Stchigel, holotype <named-content xmlns:xlink="http://www.w3.org/1999/xlink" content-type="dwc:institutional_code" xlink:type="simple">CBS</named-content> H-21596, cultures ex-type <named-content xmlns:xlink="http://www.w3.org/1999/xlink" content-type="dwc:institutional_code" xlink:type="simple">CBS</named-content> 137837 = <named-content xmlns:xlink="http://www.w3.org/1999/xlink" content-type="dwc:institutional_code" xlink:type="simple">FMR</named-content> 12767.</p></tp:treatment-sec><tp:treatment-sec sec-type="description" id="SECID0EGFBI"><title>Description.</title><p>Colonies on PDA attaining a diam. of 70–75 mm after 14 d at 35 °C, cottony and granulose due to the presence of a large number of ascomata, white with grey to black dots, depressed at the centre and margins fringed; reverse yellowish-white to pale yellow (4A2 to 4A3) and with olive brown (4F2) dots. Colonies on <abbrev xmlns:xlink="http://www.w3.org/1999/xlink" xlink:title="oatmeal agar" id="ABBRID0EMFBI" xlink:type="simple">OA</abbrev> attaining a diam. of 50–60 mm in 14 d at 35 °C, cottony and granulose due to the presence of numerous ascomata, margins arachnoid, white to orange white (5A2) with brownish grey dots (5F2); reverse yellowish-white to golden grey (4A2 to 4C2). Minimum, maximum, and optimum temperature of growth are 20, 40 and 35 °C, respectively. <italic>Mycelium</italic> composed of hyaline to pale yellow, septate, branched, smooth-walled hyphae, 1–3 µm diam. <italic>Ascomata</italic> non-ostiolate, immersed into the mycelium, solitary or gregarious, globose, 130–280 µm diam., setose, semi-translucent, pale brown to brown, appearing black when ascospores are mature; <italic>setae</italic> straight, becoming sinuous toward apex, 20–200 µm long, 5–20 µm wide at base, tapering gradually to a rounded tip of 2–5 µm diam., pale brown to brown, non-septate or rarely 1-septate, thick-walled, verrucose to tuberculate, sometimes branched at apex; <italic>ascomatal wall</italic> membranaceous, 30–40 µm thick, composed of 5–6 layers of flattened cells of 5–30 µm diam. of <italic>textura angularis</italic> to <italic>textura globulosa</italic>. <italic>Asci</italic> 8-spored, globose to subglobose, 20–25 × 15–20 µm, soon evanescent, non-stipitate, without apical structures, irregularly disposed at the centrum. <italic>Ascospores</italic> irregularly arranged in the asci, one-celled, at first hyaline, becoming brown to dark brown when mature, smooth- and thick-walled, ellipsoidal, 20–27 × 10–15 µm, with one germ pore at each end; <italic>germ pores</italic> 0.75–2 µm diam., depressed. <italic>Asexual morph</italic> absent.</p></tp:treatment-sec><tp:treatment-sec sec-type="etymology" id="SECID0EEGBI"><title>Etymology.</title><p>From Latin <italic>citrum</italic>-, lemon, and -<italic>spora</italic>, spore, referring to the lemon-shaped ascospores.</p></tp:treatment-sec><tp:treatment-sec><!--Section generated to contain objects referenced in tp:taxon-treatment.--><fig id="F3" position="float" orientation="portrait"><label>Figure 3.</label><caption><p><italic><tp:taxon-name><tp:taxon-name-part taxon-name-part-type="genus" reg="Echinusitheca">Echinusitheca</tp:taxon-name-part><tp:taxon-name-part taxon-name-part-type="species" reg="citrispora">citrispora</tp:taxon-name-part></tp:taxon-name></italic> (<named-content xmlns:xlink="http://www.w3.org/1999/xlink" content-type="dwc:institutional_code" xlink:type="simple">CBS</named-content> 137837<sup>T</sup>). <bold>A</bold> Ascomata <bold>B</bold> Asci <bold>C, D</bold> Ascospores <bold>E</bold> Depressed germ pore. Scale bars: 50 μm (<bold>A</bold>); 10 μm (<bold>B</bold>); 5 μm (<bold>C, D</bold>); 1 μm (<bold>E</bold>).</p></caption><graphic xmlns:xlink="http://www.w3.org/1999/xlink" xlink:href="mycokeys-44-081-g003.jpg" position="float" orientation="portrait" xlink:type="simple" id="oo_251873.jpg"/></fig></tp:treatment-sec></tp:taxon-treatment>
