# Supplementary material for: Melanospora (Sordariomycetes, Ascomycota) and its relatives
Source: MycoKeys. 2018 Dec 18;(44):81–122. doi: 10.3897/mycokeys.44.29742 (PMC6306512; doi:10.3897/mycokeys.44.29742)
Supplement: XML Treatment for Melanospora [file mycokeys.44.29742-treatment7.xml]

<!DOCTYPE tp:taxon-treatment
  PUBLIC "-//TaxonX//DTD Taxonomic Treatment Publishing DTD v0 20100105//EN" "tax-treatment-NSO.dtd">
<tp:taxon-treatment xmlns:tp="http://www.plazi.org/taxpub"><tp:treatment-meta><kwd-group><label>Taxon classification</label><kwd><named-content xmlns:xlink="http://www.w3.org/1999/xlink" content-type="kingdom">Animalia</named-content></kwd><kwd><named-content xmlns:xlink="http://www.w3.org/1999/xlink" content-type="order">Melanosporales</named-content></kwd><kwd><named-content xmlns:xlink="http://www.w3.org/1999/xlink" content-type="family">Ceratostomataceae</named-content></kwd></kwd-group><mixed-citation publication-type="journal"><person-group><name><surname>Marin-Felix</surname><given-names>Yasmina</given-names></name><name><surname>Guarro</surname><given-names>Josep</given-names></name><name><surname>ano-Lira</surname><given-names>José F.</given-names></name><name><surname>García</surname><given-names>Dania</given-names></name><name><surname>iller</surname><given-names>Andrew N.</given-names></name><name><surname>Stchigel</surname><given-names>Alberto M.</given-names></name></person-group><article-title><italic><tp:taxon-name><tp:taxon-name-part taxon-name-part-type="genus" reg="Melanospora">Melanospora</tp:taxon-name-part></tp:taxon-name></italic> (<tp:taxon-name><tp:taxon-name-part taxon-name-part-type="class">Sordariomycetes</tp:taxon-name-part></tp:taxon-name>, <tp:taxon-name><tp:taxon-name-part taxon-name-part-type="phylum">Ascomycota</tp:taxon-name-part></tp:taxon-name>) and its relatives</article-title><source>MycoKeys</source><day>18</day><month>12</month><year>2018</year><volume>2018</volume><issue>44</issue><fpage>81</fpage><lpage>122</lpage><pub-id pub-id-type="doi">10.3897/mycokeys.44.29742</pub-id></mixed-citation></tp:treatment-meta><tp:nomenclature><tp:taxon-name>
                <tp:taxon-name-part taxon-name-part-type="genus" reg="Melanospora">Melanospora</tp:taxon-name-part>
              </tp:taxon-name><tp:taxon-authority>Corda, Icon. fung. (Prague) 1: 24. 1837, emend.</tp:taxon-authority><xref ref-type="fig" rid="F4">Fig. 4</xref></tp:nomenclature><tp:treatment-sec sec-type="type species" id="SECID0ESHBI"><title>Type species.</title><p><italic><tp:taxon-name><tp:taxon-name-part taxon-name-part-type="genus" reg="Melanospora">Melanospora</tp:taxon-name-part><tp:taxon-name-part taxon-name-part-type="species" reg="zamiae">zamiae</tp:taxon-name-part></tp:taxon-name></italic> Corda, Icon. fung. (Prague) 1: 24. 1837. Representative strain: <named-content xmlns:xlink="http://www.w3.org/1999/xlink" content-type="dwc:institutional_code" xlink:type="simple">NBRC</named-content> 7902.</p></tp:treatment-sec><tp:treatment-sec sec-type="description" id="SECID0EIIBI"><title>Description.</title><p><italic>Ascomata</italic> superficial to immersed, globose to subglobose, ostiolate, yellowish-orange or reddish, tomentose or glabrous, usually with a long neck composed of intermixed hypha, with a crown of rigid, hyaline, septate, smooth- and thick-walled setae; <italic>ascomatal wall</italic> membranaceous, translucent, of <italic>textura angularis</italic>. <italic>Periphyses</italic> present. <italic>Paraphyses</italic> absent. <italic>Asci</italic> 8-spored, clavate, rounded at apex, without apical structures, thin-walled, evanescent. <italic>Ascospores</italic> one-celled, at first hyaline, becoming brown to dark brown when mature, fusiform, ellipsoidal or citriform, smooth-walled, reticulate or verrucose, with a terminal apiculate or depressed germ pore at each end. <italic>Asexual morph</italic> phialidic, hyaline. <italic>Bulbils</italic> uncommon.</p></tp:treatment-sec><tp:treatment-sec sec-type="notes" id="SECID0EAJBI"><title>Notes.</title><p>This genus is distinguished by translucent ascomata with a neck composed of intermixed hyphae and with an apical crown of setae, smooth or ornamented ascospores with an apiculate germ pore at each end, and a phialidic asexual morph. The neck of <italic><tp:taxon-name><tp:taxon-name-part taxon-name-part-type="genus" reg="Melanospora">Melanospora</tp:taxon-name-part></tp:taxon-name></italic> spp. is morphologically similar to those of <italic><tp:taxon-name><tp:taxon-name-part taxon-name-part-type="genus" reg="Syspastospora">Syspastospora</tp:taxon-name-part></tp:taxon-name></italic> and <italic><tp:taxon-name><tp:taxon-name-part taxon-name-part-type="genus" reg="Vittatispora">Vittatispora</tp:taxon-name-part></tp:taxon-name></italic>, which are also composed of hyphae. <italic><tp:taxon-name><tp:taxon-name-part taxon-name-part-type="genus" reg="Syspastospora">Syspastospora</tp:taxon-name-part></tp:taxon-name></italic> was introduced in 1982 by Cannon and Hawksworth to accommodate <italic><tp:taxon-name><tp:taxon-name-part taxon-name-part-type="genus" reg="Melanospora">Melanospora</tp:taxon-name-part><tp:taxon-name-part taxon-name-part-type="species" reg="parasitica">parasitica</tp:taxon-name-part></tp:taxon-name></italic>, with three additional species described later (<italic><tp:taxon-name><tp:taxon-name-part taxon-name-part-type="genus" reg="Syspastospora">S.</tp:taxon-name-part><tp:taxon-name-part taxon-name-part-type="species" reg="boninensis">boninensis</tp:taxon-name-part></tp:taxon-name></italic>, <italic><tp:taxon-name><tp:taxon-name-part taxon-name-part-type="genus" reg="Syspastospora">S.</tp:taxon-name-part><tp:taxon-name-part taxon-name-part-type="species" reg="cladoniae">cladoniae</tp:taxon-name-part></tp:taxon-name></italic> and <italic><tp:taxon-name><tp:taxon-name-part taxon-name-part-type="genus" reg="Syspastospora">S.</tp:taxon-name-part><tp:taxon-name-part taxon-name-part-type="species" reg="tropicalis">tropicalis</tp:taxon-name-part></tp:taxon-name></italic>). This genus differs from <italic><tp:taxon-name><tp:taxon-name-part taxon-name-part-type="genus" reg="Melanospora">Melanospora</tp:taxon-name-part></tp:taxon-name></italic> in the production of cylindrical to barrel-shaped ascospores with a large, slightly sunken germ pore at both ends (ellipsoidal, citriform or fusiform, having much smaller, apiculate or depressed germ pores in <italic><tp:taxon-name><tp:taxon-name-part taxon-name-part-type="genus" reg="Melanospora">Melanospora</tp:taxon-name-part></tp:taxon-name></italic>). <italic><tp:taxon-name><tp:taxon-name-part taxon-name-part-type="genus" reg="Vittatispora">Vittatispora</tp:taxon-name-part></tp:taxon-name></italic> can be distinguished from <italic><tp:taxon-name><tp:taxon-name-part taxon-name-part-type="genus" reg="Melanospora">Melanospora</tp:taxon-name-part></tp:taxon-name></italic> by the production of ascospores with a thick, hyaline, longitudinal ridge and a raised rim surrounding the germ pores. Moreover, <italic><tp:taxon-name><tp:taxon-name-part taxon-name-part-type="genus" reg="Syspastospora">Syspastospora</tp:taxon-name-part></tp:taxon-name></italic> and <italic><tp:taxon-name><tp:taxon-name-part taxon-name-part-type="genus" reg="Vittatispora">Vittatispora</tp:taxon-name-part></tp:taxon-name></italic> differs from <italic><tp:taxon-name><tp:taxon-name-part taxon-name-part-type="genus" reg="Melanospora">Melanospora</tp:taxon-name-part></tp:taxon-name></italic> in the structure of the ascomatal neck, which is composed of hyphae in a parallel arrangement in both genera (interwoven hyphae in <italic><tp:taxon-name><tp:taxon-name-part taxon-name-part-type="genus" reg="Melanospora">Melanospora</tp:taxon-name-part></tp:taxon-name></italic>).</p><p><italic><tp:taxon-name><tp:taxon-name-part taxon-name-part-type="genus" reg="Melanospora">Melanospora</tp:taxon-name-part></tp:taxon-name></italic> is now restricted to species with ascoma bearing a neck composed of interwoven hyphae and mostly ending in a crown of setae. This kind of neck differentiates this genus from <italic><tp:taxon-name><tp:taxon-name-part taxon-name-part-type="genus" reg="Microthecium">Microthecium</tp:taxon-name-part></tp:taxon-name></italic>, which has a neck composed of angular cells similar to those of the ascomatal wall and possessing a crown of setae surrounding the ostiole rather than disposed at apex of the neck. The only exception is <italic><tp:taxon-name><tp:taxon-name-part taxon-name-part-type="genus" reg="Melanospora">Melanospora</tp:taxon-name-part><tp:taxon-name-part taxon-name-part-type="species" reg="mycoparasitica">mycoparasitica</tp:taxon-name-part></tp:taxon-name></italic> that does not have this sort of neck, being short, cellular and without the crown of setae at the top of this, although this could be due to the fact that it was described and illustrated at an early stage of ascomal development. In a study on the development and cytology of <italic><tp:taxon-name><tp:taxon-name-part taxon-name-part-type="genus" reg="Melanospora">Melanospora</tp:taxon-name-part><tp:taxon-name-part taxon-name-part-type="species" reg="tiffanii">tiffanii</tp:taxon-name-part></tp:taxon-name></italic>, <xref ref-type="bibr" rid="B38">Kowalski (1965)</xref> illustrated early stages of development with the neck appearing similar to that of <italic><tp:taxon-name><tp:taxon-name-part taxon-name-part-type="genus" reg="Melanospora">M.</tp:taxon-name-part><tp:taxon-name-part taxon-name-part-type="species" reg="mycoparasitica">mycoparasitica</tp:taxon-name-part></tp:taxon-name></italic>.</p><p>Long hyphal necks are produced in <italic><tp:taxon-name><tp:taxon-name-part taxon-name-part-type="genus" reg="Melanospora">Melanospora</tp:taxon-name-part><tp:taxon-name-part taxon-name-part-type="species" reg="arenaria">arenaria</tp:taxon-name-part></tp:taxon-name></italic>, <italic><tp:taxon-name><tp:taxon-name-part taxon-name-part-type="genus" reg="Melanospora">Melanospora</tp:taxon-name-part><tp:taxon-name-part taxon-name-part-type="species" reg="caprina">caprina</tp:taxon-name-part></tp:taxon-name></italic>, <italic><tp:taxon-name><tp:taxon-name-part taxon-name-part-type="genus" reg="Melanospora">Melanospora</tp:taxon-name-part><tp:taxon-name-part taxon-name-part-type="species" reg="chionea">chionea</tp:taxon-name-part></tp:taxon-name></italic>, <italic><tp:taxon-name><tp:taxon-name-part taxon-name-part-type="genus" reg="Melanospora">Melanospora</tp:taxon-name-part><tp:taxon-name-part taxon-name-part-type="species" reg="langenaria">langenaria</tp:taxon-name-part></tp:taxon-name></italic>, <italic><tp:taxon-name><tp:taxon-name-part taxon-name-part-type="genus" reg="Melanospora">Melanospora</tp:taxon-name-part><tp:taxon-name-part taxon-name-part-type="species" reg="longisetosa">longisetosa</tp:taxon-name-part></tp:taxon-name></italic> and <italic><tp:taxon-name><tp:taxon-name-part taxon-name-part-type="genus" reg="Melanospora">Melanospora</tp:taxon-name-part><tp:taxon-name-part taxon-name-part-type="species" reg="washingtonensis">washingtonensis</tp:taxon-name-part></tp:taxon-name></italic>; therefore, these have been kept in the emended genus <italic><tp:taxon-name><tp:taxon-name-part taxon-name-part-type="genus" reg="Melanospora">Melanospora</tp:taxon-name-part></tp:taxon-name></italic>, although they were not included in the phylogenetic study.</p><fig id="F4" position="float" orientation="portrait"><label>Figure 4.</label><caption><p>Morphological features of the genus <italic><tp:taxon-name><tp:taxon-name-part taxon-name-part-type="genus" reg="Melanospora">Melanospora</tp:taxon-name-part></tp:taxon-name></italic>. <italic><tp:taxon-name><tp:taxon-name-part taxon-name-part-type="genus" reg="Melanospora">Melanospora</tp:taxon-name-part><tp:taxon-name-part taxon-name-part-type="species" reg="damnosa">damnosa</tp:taxon-name-part></tp:taxon-name></italic> (<named-content xmlns:xlink="http://www.w3.org/1999/xlink" content-type="dwc:institutional_code" xlink:type="simple">CBS</named-content> 113681). <bold>A</bold> Ascoma <bold>B</bold> Ascomatal neck <bold>D</bold> Detail of hyphal neck <bold>F</bold> Ascospores <bold>H</bold> Ascospore germinating. <italic><tp:taxon-name><tp:taxon-name-part taxon-name-part-type="genus" reg="Melanospora">Melanospora</tp:taxon-name-part><tp:taxon-name-part taxon-name-part-type="species" reg="zamiae">zamiae</tp:taxon-name-part></tp:taxon-name></italic> (<named-content xmlns:xlink="http://www.w3.org/1999/xlink" content-type="dwc:institutional_code" xlink:type="simple">NBRC</named-content> 7902) <bold>C</bold> Ascomatal neck <bold>E</bold> Detail of ascomatal wall. <italic><tp:taxon-name><tp:taxon-name-part taxon-name-part-type="genus" reg="Melanospora">Melanospora</tp:taxon-name-part><tp:taxon-name-part taxon-name-part-type="species" reg="verrucispora">verrucispora</tp:taxon-name-part></tp:taxon-name></italic> (<named-content xmlns:xlink="http://www.w3.org/1999/xlink" content-type="dwc:institutional_code" xlink:type="simple">NBRC</named-content> 31375<sup>T</sup>) <bold>G</bold> Ascospores <bold>I</bold> Phialidic asexual morph. Scale bars: 50 μm (<bold>A</bold>); 10 μm (<bold>B–E, I</bold>); 5 μm (<bold>F–H</bold>).</p></caption><graphic xmlns:xlink="http://www.w3.org/1999/xlink" xlink:href="mycokeys-44-081-g004.jpg" position="float" orientation="portrait" xlink:type="simple" id="oo_251875.jpg"/></fig></tp:treatment-sec><ref-list><ref id="B38"><mixed-citation xmlns:xlink="http://www.w3.org/1999/xlink" xlink:type="simple"><person-group><name name-style="western"><surname>Kowalski</surname><given-names>DT</given-names></name></person-group> (<year>1965</year>) <article-title>The development and cytology of <italic><tp:taxon-name><tp:taxon-name-part taxon-name-part-type="genus">Melanospora</tp:taxon-name-part><tp:taxon-name-part taxon-name-part-type="species">tiffanii</tp:taxon-name-part></tp:taxon-name></italic>.</article-title><source>Mycologia</source><volume>57</volume>(<issue>2</issue>): <fpage>279</fpage>–<lpage>290</lpage>. <ext-link xlink:type="simple" ext-link-type="doi" xlink:href="10.2307/3756829">https://doi.org/10.2307/3756829</ext-link></mixed-citation></ref></ref-list></tp:taxon-treatment>
