# Supplementary material for: Melanospora (Sordariomycetes, Ascomycota) and its relatives
Source: MycoKeys. 2018 Dec 18;(44):81–122. doi: 10.3897/mycokeys.44.29742 (PMC6306512; doi:10.3897/mycokeys.44.29742)
Supplement: XML Treatment for Melanospora zamiae [file mycokeys.44.29742-treatment18.xml]

<!DOCTYPE tp:taxon-treatment
  PUBLIC "-//TaxonX//DTD Taxonomic Treatment Publishing DTD v0 20100105//EN" "tax-treatment-NSO.dtd">
<tp:taxon-treatment xmlns:tp="http://www.plazi.org/taxpub"><tp:treatment-meta><kwd-group><label>Taxon classification</label><kwd><named-content xmlns:xlink="http://www.w3.org/1999/xlink" content-type="kingdom">Animalia</named-content></kwd><kwd><named-content xmlns:xlink="http://www.w3.org/1999/xlink" content-type="order">Melanosporales</named-content></kwd><kwd><named-content xmlns:xlink="http://www.w3.org/1999/xlink" content-type="family">Ceratostomataceae</named-content></kwd></kwd-group><mixed-citation publication-type="journal"><person-group><name><surname>Marin-Felix</surname><given-names>Yasmina</given-names></name><name><surname>Guarro</surname><given-names>Josep</given-names></name><name><surname>ano-Lira</surname><given-names>José F.</given-names></name><name><surname>García</surname><given-names>Dania</given-names></name><name><surname>iller</surname><given-names>Andrew N.</given-names></name><name><surname>Stchigel</surname><given-names>Alberto M.</given-names></name></person-group><article-title><italic><tp:taxon-name><tp:taxon-name-part taxon-name-part-type="genus" reg="Melanospora">Melanospora</tp:taxon-name-part></tp:taxon-name></italic> (<tp:taxon-name><tp:taxon-name-part taxon-name-part-type="class">Sordariomycetes</tp:taxon-name-part></tp:taxon-name>, <tp:taxon-name><tp:taxon-name-part taxon-name-part-type="phylum">Ascomycota</tp:taxon-name-part></tp:taxon-name>) and its relatives</article-title><source>MycoKeys</source><day>18</day><month>12</month><year>2018</year><volume>2018</volume><issue>44</issue><fpage>81</fpage><lpage>122</lpage><pub-id pub-id-type="doi">10.3897/mycokeys.44.29742</pub-id></mixed-citation></tp:treatment-meta><tp:nomenclature><tp:taxon-name>
                  <tp:taxon-name-part taxon-name-part-type="genus" reg="Melanospora">Melanospora</tp:taxon-name-part>
                  <tp:taxon-name-part taxon-name-part-type="species" reg="zamiae">zamiae</tp:taxon-name-part>
                </tp:taxon-name><tp:taxon-authority>Corda., Icon. fung. (Prague) 1: 24. 1837.</tp:taxon-authority><xref ref-type="fig" rid="F4">Fig. 4C, E</xref><tp:nomenclature-citation-list><tp:nomenclature-citation><tp:taxon-name>
                      <tp:taxon-name-part taxon-name-part-type="genus" reg="Melanospora"/>
                      <tp:taxon-name-part taxon-name-part-type="species" reg="leucotricha"/>
                    </tp:taxon-name><comment>= <tp:taxon-name><tp:taxon-name-part taxon-name-part-type="genus" reg="Melanospora">Melanospora</tp:taxon-name-part><tp:taxon-name-part taxon-name-part-type="species" reg="leucotricha">leucotricha</tp:taxon-name-part></tp:taxon-name> Corda, Icon. fung. (Prague) 1: 25. 1837. </comment></tp:nomenclature-citation><tp:nomenclature-citation><tp:taxon-name>
                      <tp:taxon-name-part taxon-name-part-type="genus" reg="Melanospora"/>
                      <tp:taxon-name-part taxon-name-part-type="species" reg="coemansii"/>
                    </tp:taxon-name><comment>= <tp:taxon-name><tp:taxon-name-part taxon-name-part-type="genus" reg="Melanospora">Melanospora</tp:taxon-name-part><tp:taxon-name-part taxon-name-part-type="species" reg="coemansii">coemansii</tp:taxon-name-part></tp:taxon-name> Westend., Bull. Acad. R. Sci. Belg., Cl. Sci., sér. 2 2: 579. 1857. </comment></tp:nomenclature-citation><tp:nomenclature-citation><tp:taxon-name>
                      <tp:taxon-name-part taxon-name-part-type="genus" reg="Melanospora"/>
                      <tp:taxon-name-part taxon-name-part-type="species" reg="cirrhata"/>
                    </tp:taxon-name><comment>= <tp:taxon-name><tp:taxon-name-part taxon-name-part-type="genus" reg="Melanospora">Melanospora</tp:taxon-name-part><tp:taxon-name-part taxon-name-part-type="species" reg="cirrhata">cirrhata</tp:taxon-name-part></tp:taxon-name> Berk. in Cooke, Grevillea 16: 102. 1888. </comment></tp:nomenclature-citation><tp:nomenclature-citation><tp:taxon-name>
                      <tp:taxon-name-part taxon-name-part-type="genus" reg="Melanospora"/>
                      <tp:taxon-name-part taxon-name-part-type="species" reg="globosa"/>
                    </tp:taxon-name><comment>= <tp:taxon-name><tp:taxon-name-part taxon-name-part-type="genus" reg="Melanospora">Melanospora</tp:taxon-name-part><tp:taxon-name-part taxon-name-part-type="species" reg="globosa">globosa</tp:taxon-name-part></tp:taxon-name> Berl., Malpighia 5: 409. 1891. </comment></tp:nomenclature-citation><tp:nomenclature-citation><tp:taxon-name>
                      <tp:taxon-name-part taxon-name-part-type="genus" reg="Melanospora"/>
                      <tp:taxon-name-part taxon-name-part-type="species" reg="pampeana"/>
                    </tp:taxon-name><comment>= <tp:taxon-name><tp:taxon-name-part taxon-name-part-type="genus" reg="Melanospora">Melanospora</tp:taxon-name-part><tp:taxon-name-part taxon-name-part-type="species" reg="pampeana">pampeana</tp:taxon-name-part></tp:taxon-name> Speg., Anal. Mus. nac. Hist. nat. B. Aires 6: 287. 1898. </comment></tp:nomenclature-citation><tp:nomenclature-citation><tp:taxon-name>
                      <tp:taxon-name-part taxon-name-part-type="genus" reg="Melanospora"/>
                      <tp:taxon-name-part taxon-name-part-type="species" reg="townei"/>
                    </tp:taxon-name><comment>= <tp:taxon-name><tp:taxon-name-part taxon-name-part-type="genus" reg="Melanospora">Melanospora</tp:taxon-name-part><tp:taxon-name-part taxon-name-part-type="species" reg="townei">townei</tp:taxon-name-part></tp:taxon-name> Griffiths, Bull. Torrey bot. Club 26: 434. 1899. </comment></tp:nomenclature-citation><tp:nomenclature-citation><tp:taxon-name>
                      <tp:taxon-name-part taxon-name-part-type="genus" reg="Melanospora"/>
                      <tp:taxon-name-part taxon-name-part-type="species" reg="rhizophila"/>
                    </tp:taxon-name><comment>= <tp:taxon-name><tp:taxon-name-part taxon-name-part-type="genus" reg="Melanospora">Melanospora</tp:taxon-name-part><tp:taxon-name-part taxon-name-part-type="species" reg="rhizophila">rhizophila</tp:taxon-name-part></tp:taxon-name> Peglion &amp; Sacc., Annls mycol. 11: 16. 1913. </comment></tp:nomenclature-citation><tp:nomenclature-citation><tp:taxon-name>
                      <tp:taxon-name-part taxon-name-part-type="genus" reg="Melanospora"/>
                      <tp:taxon-name-part taxon-name-part-type="species" reg="mattiroloana"/>
                    </tp:taxon-name><comment>= <tp:taxon-name><tp:taxon-name-part taxon-name-part-type="genus" reg="Melanospora">Melanospora</tp:taxon-name-part><tp:taxon-name-part taxon-name-part-type="species" reg="mattiroloana">mattiroloana</tp:taxon-name-part></tp:taxon-name> Mirande [as ‘mattiroliana’], Bull. Soc. mycol. Fr. 32: 72. 1916. </comment></tp:nomenclature-citation><tp:nomenclature-citation><tp:taxon-name>
                      <tp:taxon-name-part taxon-name-part-type="genus" reg="Melanospora"/>
                      <tp:taxon-name-part taxon-name-part-type="species" reg="schmidtii"/>
                    </tp:taxon-name><comment>= <tp:taxon-name><tp:taxon-name-part taxon-name-part-type="genus" reg="Melanospora">Melanospora</tp:taxon-name-part><tp:taxon-name-part taxon-name-part-type="species" reg="schmidtii">schmidtii</tp:taxon-name-part></tp:taxon-name> Sacc., Syll. fung. (Abellini) 24: 650. 1926. </comment></tp:nomenclature-citation><tp:nomenclature-citation><tp:taxon-name>
                      <tp:taxon-name-part taxon-name-part-type="genus" reg="Melanospora"/>
                      <tp:taxon-name-part taxon-name-part-type="species" reg="asclepiadis"/>
                    </tp:taxon-name><comment>= <tp:taxon-name><tp:taxon-name-part taxon-name-part-type="genus" reg="Melanospora">Melanospora</tp:taxon-name-part><tp:taxon-name-part taxon-name-part-type="species" reg="asclepiadis">asclepiadis</tp:taxon-name-part></tp:taxon-name> Zerova, J. Inst. Bot. Acad. Sci. Ukraine 12: 155. 1937. </comment></tp:nomenclature-citation></tp:nomenclature-citation-list></tp:nomenclature><tp:treatment-sec sec-type="notes" id="SECID0ECDDI"><title>Notes.</title><p><italic><tp:taxon-name><tp:taxon-name-part taxon-name-part-type="genus" reg="Melanospora">Melanospora</tp:taxon-name-part><tp:taxon-name-part taxon-name-part-type="species" reg="zamiae">zamiae</tp:taxon-name-part></tp:taxon-name></italic> is characterized by the production of ellipsoidal to citriform, smooth-walled ascospores with a depressed germ pore at each end. <xref ref-type="bibr" rid="B16">Doguet (1955)</xref> described the presence of bulbils; however, later studies did not mention the presence of such sort of propagules (<xref ref-type="bibr" rid="B4">Calviello 1973</xref>, <xref ref-type="bibr" rid="B6">Cannon and Hawksworth 1982</xref>), which rarely occur in the genus.</p></tp:treatment-sec><tp:treatment-sec><!--Section generated to contain objects referenced in tp:taxon-treatment.--><fig id="F4" position="float" orientation="portrait"><label>Figure 4.</label><caption><p>Morphological features of the genus <italic><tp:taxon-name><tp:taxon-name-part taxon-name-part-type="genus" reg="Melanospora">Melanospora</tp:taxon-name-part></tp:taxon-name></italic>. <italic><tp:taxon-name><tp:taxon-name-part taxon-name-part-type="genus" reg="Melanospora">Melanospora</tp:taxon-name-part><tp:taxon-name-part taxon-name-part-type="species" reg="damnosa">damnosa</tp:taxon-name-part></tp:taxon-name></italic> (<named-content xmlns:xlink="http://www.w3.org/1999/xlink" content-type="dwc:institutional_code" xlink:type="simple">CBS</named-content> 113681). <bold>A</bold> Ascoma <bold>B</bold> Ascomatal neck <bold>D</bold> Detail of hyphal neck <bold>F</bold> Ascospores <bold>H</bold> Ascospore germinating. <italic><tp:taxon-name><tp:taxon-name-part taxon-name-part-type="genus" reg="Melanospora">Melanospora</tp:taxon-name-part><tp:taxon-name-part taxon-name-part-type="species" reg="zamiae">zamiae</tp:taxon-name-part></tp:taxon-name></italic> (<named-content xmlns:xlink="http://www.w3.org/1999/xlink" content-type="dwc:institutional_code" xlink:type="simple">NBRC</named-content> 7902) <bold>C</bold> Ascomatal neck <bold>E</bold> Detail of ascomatal wall. <italic><tp:taxon-name><tp:taxon-name-part taxon-name-part-type="genus" reg="Melanospora">Melanospora</tp:taxon-name-part><tp:taxon-name-part taxon-name-part-type="species" reg="verrucispora">verrucispora</tp:taxon-name-part></tp:taxon-name></italic> (<named-content xmlns:xlink="http://www.w3.org/1999/xlink" content-type="dwc:institutional_code" xlink:type="simple">NBRC</named-content> 31375<sup>T</sup>) <bold>G</bold> Ascospores <bold>I</bold> Phialidic asexual morph. Scale bars: 50 μm (<bold>A</bold>); 10 μm (<bold>B–E, I</bold>); 5 μm (<bold>F–H</bold>).</p></caption><graphic xmlns:xlink="http://www.w3.org/1999/xlink" xlink:href="mycokeys-44-081-g004.jpg" position="float" orientation="portrait" xlink:type="simple" id="oo_251875.jpg"/></fig></tp:treatment-sec><ref-list><ref id="B16"><mixed-citation xmlns:xlink="http://www.w3.org/1999/xlink" xlink:type="simple"><person-group><name name-style="western"><surname>Doguet</surname><given-names>G</given-names></name></person-group> (<year>1955</year>) <article-title>Le genre <italic><tp:taxon-name><tp:taxon-name-part taxon-name-part-type="genus">Melanospora</tp:taxon-name-part></tp:taxon-name></italic> biologie, morphologie, développement, systématique.</article-title><source>Botaniste</source><volume>39</volume>: <fpage>1</fpage>–<lpage>313</lpage>.</mixed-citation></ref><ref id="B4"><mixed-citation xmlns:xlink="http://www.w3.org/1999/xlink" xlink:type="simple"><person-group><name name-style="western"><surname>Calviello</surname><given-names>BO</given-names></name></person-group> (<year>1973</year>) <article-title>Contribución al estudio de ascomycetes argentinos. I. Comunicaciones del Museo Argentino de Ciencias Naturales ‘Bernardino Rivadavia’.</article-title><source>Botánica</source><volume>2</volume>: <fpage>31</fpage>–<lpage>39</lpage>.</mixed-citation></ref><ref id="B6"><mixed-citation xmlns:xlink="http://www.w3.org/1999/xlink" xlink:type="simple"><person-group><name name-style="western"><surname>Cannon</surname><given-names>PF</given-names></name><name name-style="western"><surname>Hawksworth</surname><given-names>DL</given-names></name></person-group> (<year>1982</year>) <article-title>A re-evaluation of <italic><tp:taxon-name><tp:taxon-name-part taxon-name-part-type="genus">Melanospora</tp:taxon-name-part></tp:taxon-name></italic> Corda and similar pyrenomycetes, with a revision of the British species.</article-title><source>The Journal of the Linnean Society, Botany</source><volume>84</volume>: <fpage>115</fpage>–<lpage>160</lpage>. <ext-link xlink:type="simple" ext-link-type="doi" xlink:href="10.1111/j.1095-8339.1982.tb00363.x">https://doi.org/10.1111/j.1095-8339.1982.tb00363.x</ext-link></mixed-citation></ref></ref-list></tp:taxon-treatment>
