# Supplementary material for: Melanospora (Sordariomycetes, Ascomycota) and its relatives
Source: MycoKeys. 2018 Dec 18;(44):81–122. doi: 10.3897/mycokeys.44.29742 (PMC6306512; doi:10.3897/mycokeys.44.29742)
Supplement: XML Treatment for Microthecium fayodii [file mycokeys.44.29742-treatment42.xml]

<!DOCTYPE tp:taxon-treatment
  PUBLIC "-//TaxonX//DTD Taxonomic Treatment Publishing DTD v0 20100105//EN" "tax-treatment-NSO.dtd">
<tp:taxon-treatment xmlns:tp="http://www.plazi.org/taxpub"><tp:treatment-meta><kwd-group><label>Taxon classification</label><kwd><named-content xmlns:xlink="http://www.w3.org/1999/xlink" content-type="kingdom">Animalia</named-content></kwd><kwd><named-content xmlns:xlink="http://www.w3.org/1999/xlink" content-type="order">Melanosporales</named-content></kwd><kwd><named-content xmlns:xlink="http://www.w3.org/1999/xlink" content-type="family">Ceratostomataceae</named-content></kwd></kwd-group><mixed-citation publication-type="journal"><person-group><name><surname>Marin-Felix</surname><given-names>Yasmina</given-names></name><name><surname>Guarro</surname><given-names>Josep</given-names></name><name><surname>ano-Lira</surname><given-names>José F.</given-names></name><name><surname>García</surname><given-names>Dania</given-names></name><name><surname>iller</surname><given-names>Andrew N.</given-names></name><name><surname>Stchigel</surname><given-names>Alberto M.</given-names></name></person-group><article-title><italic><tp:taxon-name><tp:taxon-name-part taxon-name-part-type="genus" reg="Melanospora">Melanospora</tp:taxon-name-part></tp:taxon-name></italic> (<tp:taxon-name><tp:taxon-name-part taxon-name-part-type="class">Sordariomycetes</tp:taxon-name-part></tp:taxon-name>, <tp:taxon-name><tp:taxon-name-part taxon-name-part-type="phylum">Ascomycota</tp:taxon-name-part></tp:taxon-name>) and its relatives</article-title><source>MycoKeys</source><day>18</day><month>12</month><year>2018</year><volume>2018</volume><issue>44</issue><fpage>81</fpage><lpage>122</lpage><pub-id pub-id-type="doi">10.3897/mycokeys.44.29742</pub-id></mixed-citation></tp:treatment-meta><tp:nomenclature><tp:taxon-name>
                  <tp:taxon-name-part taxon-name-part-type="genus" reg="Microthecium">Microthecium</tp:taxon-name-part>
                  <tp:taxon-name-part taxon-name-part-type="species" reg="fayodii">fayodii</tp:taxon-name-part>
                  <object-id xmlns:xlink="http://www.w3.org/1999/xlink" content-type="mycobank" xlink:type="simple">812091</object-id>
                </tp:taxon-name><tp:taxon-authority>(Vuill.) Y. Marín, Stchigel, Guarro &amp; Cano</tp:taxon-authority><tp:taxon-status xmlns:xlink="http://www.w3.org/1999/xlink" xlink:type="simple">comb. nov.</tp:taxon-status><xref ref-type="fig" rid="F5">Fig. 5B, F, O</xref><tp:nomenclature-citation-list><tp:nomenclature-citation><tp:taxon-name>
                      <tp:taxon-name-part taxon-name-part-type="genus" reg="Melanospora">Melanospora</tp:taxon-name-part>
                      <tp:taxon-name-part taxon-name-part-type="species" reg="fayodii">fayodii</tp:taxon-name-part>
                    </tp:taxon-name><comment>Vuill. [as ‘fayodi’], Bull. Séanc. Soc. Sci. Nancy, Sér. 2 8: 33. 1887. [Basionym]</comment></tp:nomenclature-citation></tp:nomenclature-citation-list></tp:nomenclature><tp:treatment-sec sec-type="notes" id="SECID0EGWCK"><title>Notes.</title><p>This species is characterized by ostiolate ascomata, ellipsoidal to navicular or citriform, smooth-walled ascospores, and production of bulbils. For morphological comparison see Notes of <italic><tp:taxon-name><tp:taxon-name-part taxon-name-part-type="genus" reg="Microthecium">Mi.</tp:taxon-name-part><tp:taxon-name-part taxon-name-part-type="species" reg="brevirostratum">brevirostratum</tp:taxon-name-part></tp:taxon-name></italic>.</p></tp:treatment-sec><tp:treatment-sec><!--Section generated to contain objects referenced in tp:taxon-treatment.--><fig id="F5" position="float" orientation="portrait"><label>Figure 5.</label><caption><p>Morphological features of the genus <italic><tp:taxon-name><tp:taxon-name-part taxon-name-part-type="genus" reg="Microthecium">Microthecium</tp:taxon-name-part></tp:taxon-name></italic>. <italic><tp:taxon-name><tp:taxon-name-part taxon-name-part-type="genus" reg="Microthecium">Microthecium</tp:taxon-name-part><tp:taxon-name-part taxon-name-part-type="species" reg="levitum">levitum</tp:taxon-name-part></tp:taxon-name></italic> (<named-content xmlns:xlink="http://www.w3.org/1999/xlink" content-type="dwc:institutional_code" xlink:type="simple">FMR</named-content> 10098). <bold>A</bold> Non-ostiolate ascoma <bold>E</bold> Asci <bold>G</bold> Ascospores <bold>K</bold> Ascospore (<abbrev xmlns:xlink="http://www.w3.org/1999/xlink" xlink:title="scanning electron microscopy" id="ABBRID0EMBAK" xlink:type="simple">SEM</abbrev>). <italic><tp:taxon-name><tp:taxon-name-part taxon-name-part-type="genus" reg="Microthecium">Microthecium</tp:taxon-name-part><tp:taxon-name-part taxon-name-part-type="species" reg="fayodii">fayodii</tp:taxon-name-part></tp:taxon-name></italic> (<named-content xmlns:xlink="http://www.w3.org/1999/xlink" content-type="dwc:institutional_code" xlink:type="simple">FMR</named-content> 12363). <bold>B</bold> Ostiolate ascomata <bold>F</bold> Ascospores <bold>O</bold> Variable shaped bulbils. <italic><tp:taxon-name><tp:taxon-name-part taxon-name-part-type="genus" reg="Microthecium">Microthecium</tp:taxon-name-part><tp:taxon-name-part taxon-name-part-type="species" reg="fimicola">fimicola</tp:taxon-name-part></tp:taxon-name></italic> (<named-content xmlns:xlink="http://www.w3.org/1999/xlink" content-type="dwc:institutional_code" xlink:type="simple">FMR</named-content> 5483). <bold>C</bold> Detail of cellular neck <bold>M</bold> Ascospores (<abbrev xmlns:xlink="http://www.w3.org/1999/xlink" xlink:title="scanning electron microscopy" id="ABBRID0E1CAK" xlink:type="simple">SEM</abbrev>) <bold>P</bold> Bulbil. <italic><tp:taxon-name><tp:taxon-name-part taxon-name-part-type="genus" reg="Microthecium">Microthecium</tp:taxon-name-part><tp:taxon-name-part taxon-name-part-type="species" reg="quadrangulatum">quadrangulatum</tp:taxon-name-part></tp:taxon-name></italic> (<named-content xmlns:xlink="http://www.w3.org/1999/xlink" content-type="dwc:institutional_code" xlink:type="simple">CBS</named-content> 112763<sup>T</sup>). <bold>D</bold> Crown of setae around the ostiole <bold>L</bold> Ascospore <abbrev xmlns:xlink="http://www.w3.org/1999/xlink" xlink:title="scanning electron microscopy" id="ABBRID0EWDAK" xlink:type="simple">SEM</abbrev>. <italic><tp:taxon-name><tp:taxon-name-part taxon-name-part-type="genus" reg="Microthecium">Microthecium</tp:taxon-name-part><tp:taxon-name-part taxon-name-part-type="species" reg="retisporum">retisporum</tp:taxon-name-part></tp:taxon-name></italic> (<named-content xmlns:xlink="http://www.w3.org/1999/xlink" content-type="dwc:institutional_code" xlink:type="simple">NBRC</named-content> 8366). <bold>H</bold> Ascospores <bold>N</bold> Asexual morph. <italic><tp:taxon-name><tp:taxon-name-part taxon-name-part-type="genus" reg="Microthecium">Microthecium</tp:taxon-name-part><tp:taxon-name-part taxon-name-part-type="species" reg="japonicum">japonicum</tp:taxon-name-part></tp:taxon-name></italic> (<named-content xmlns:xlink="http://www.w3.org/1999/xlink" content-type="dwc:institutional_code" xlink:type="simple">FMR</named-content> 12371) <bold>I</bold> Ascospores <bold>J</bold> Ascospore <abbrev xmlns:xlink="http://www.w3.org/1999/xlink" xlink:title="scanning electron microscopy" id="ABBRID0ECFAK" xlink:type="simple">SEM</abbrev>. <italic><tp:taxon-name><tp:taxon-name-part taxon-name-part-type="genus" reg="Microthecium">Microthecium</tp:taxon-name-part><tp:taxon-name-part taxon-name-part-type="species" reg="sepedonioides">sepedonioides</tp:taxon-name-part></tp:taxon-name></italic> (<named-content xmlns:xlink="http://www.w3.org/1999/xlink" content-type="dwc:institutional_code" xlink:type="simple">FMR</named-content> 11933) <bold>Q</bold> Bulbil. Scale bars: 50 μm (<bold>A, B, O</bold>); 20 μm (<bold>C, D</bold>); 10 μm (<bold>E–I, P, Q</bold>); 5 μm (<bold>J, L–N</bold>); 2.5 μm (<bold>K</bold>).</p></caption><graphic xmlns:xlink="http://www.w3.org/1999/xlink" xlink:href="mycokeys-44-081-g005.jpg" position="float" orientation="portrait" xlink:type="simple" id="oo_251877.jpg"/></fig></tp:treatment-sec></tp:taxon-treatment>
