# Supplementary material for: Melanospora (Sordariomycetes, Ascomycota) and its relatives
Source: MycoKeys. 2018 Dec 18;(44):81–122. doi: 10.3897/mycokeys.44.29742 (PMC6306512; doi:10.3897/mycokeys.44.29742)
Supplement: XML Treatment for Microthecium hypomyces [file mycokeys.44.29742-treatment48.xml]

<!DOCTYPE tp:taxon-treatment
  PUBLIC "-//TaxonX//DTD Taxonomic Treatment Publishing DTD v0 20100105//EN" "tax-treatment-NSO.dtd">
<tp:taxon-treatment xmlns:tp="http://www.plazi.org/taxpub"><tp:treatment-meta><kwd-group><label>Taxon classification</label><kwd><named-content xmlns:xlink="http://www.w3.org/1999/xlink" content-type="kingdom">Animalia</named-content></kwd><kwd><named-content xmlns:xlink="http://www.w3.org/1999/xlink" content-type="order">Melanosporales</named-content></kwd><kwd><named-content xmlns:xlink="http://www.w3.org/1999/xlink" content-type="family">Ceratostomataceae</named-content></kwd></kwd-group><mixed-citation publication-type="journal"><person-group><name><surname>Marin-Felix</surname><given-names>Yasmina</given-names></name><name><surname>Guarro</surname><given-names>Josep</given-names></name><name><surname>ano-Lira</surname><given-names>José F.</given-names></name><name><surname>García</surname><given-names>Dania</given-names></name><name><surname>iller</surname><given-names>Andrew N.</given-names></name><name><surname>Stchigel</surname><given-names>Alberto M.</given-names></name></person-group><article-title><italic><tp:taxon-name><tp:taxon-name-part taxon-name-part-type="genus" reg="Melanospora">Melanospora</tp:taxon-name-part></tp:taxon-name></italic> (<tp:taxon-name><tp:taxon-name-part taxon-name-part-type="class">Sordariomycetes</tp:taxon-name-part></tp:taxon-name>, <tp:taxon-name><tp:taxon-name-part taxon-name-part-type="phylum">Ascomycota</tp:taxon-name-part></tp:taxon-name>) and its relatives</article-title><source>MycoKeys</source><day>18</day><month>12</month><year>2018</year><volume>2018</volume><issue>44</issue><fpage>81</fpage><lpage>122</lpage><pub-id pub-id-type="doi">10.3897/mycokeys.44.29742</pub-id></mixed-citation></tp:treatment-meta><tp:nomenclature><tp:taxon-name>
                  <tp:taxon-name-part taxon-name-part-type="genus" reg="Microthecium">Microthecium</tp:taxon-name-part>
                  <tp:taxon-name-part taxon-name-part-type="species" reg="hypomyces">hypomyces</tp:taxon-name-part>
                </tp:taxon-name><tp:taxon-authority>(Höhn.) Höhn., Sber. Akad. Wiss. Wien, Math.-naturw. Kl., Abt. 1 123: 50. 1914.</tp:taxon-authority><tp:nomenclature-citation-list><tp:nomenclature-citation><tp:taxon-name>
                      <tp:taxon-name-part taxon-name-part-type="genus" reg="Sphaeroderma">Sphaeroderma</tp:taxon-name-part>
                      <tp:taxon-name-part taxon-name-part-type="species" reg="hypomyces">hypomyces</tp:taxon-name-part>
                    </tp:taxon-name><comment>Höhn., Sber. Akad. Wiss. Wien, Math.-naturw. Kl., Abt. 1 116: 102. 1907. [Basionym]</comment></tp:nomenclature-citation><tp:nomenclature-citation><tp:taxon-name>
                      <tp:taxon-name-part taxon-name-part-type="genus" reg="Melanospora"/>
                      <tp:taxon-name-part taxon-name-part-type="species" reg="hypomyces"/>
                    </tp:taxon-name><comment>≡ <tp:taxon-name><tp:taxon-name-part taxon-name-part-type="genus" reg="Melanospora">Melanospora</tp:taxon-name-part><tp:taxon-name-part taxon-name-part-type="species" reg="hypomyces">hypomyces</tp:taxon-name-part></tp:taxon-name> (Höhn.) Doguet, Botaniste 39: 215. 1955. </comment></tp:nomenclature-citation></tp:nomenclature-citation-list></tp:nomenclature><tp:treatment-sec sec-type="notes" id="SECID0EQQDK"><title>Notes.</title><p>This species is characterized by non-ostiolate ascomata and fusiform, smooth-walled ascospores. For morphological comparison see Notes of <italic><tp:taxon-name><tp:taxon-name-part taxon-name-part-type="genus" reg="Microthecium">Mi.</tp:taxon-name-part><tp:taxon-name-part taxon-name-part-type="species" reg="geoporae">geoporae</tp:taxon-name-part></tp:taxon-name></italic>.</p></tp:treatment-sec></tp:taxon-treatment>
