# Supplementary material for: Melanospora (Sordariomycetes, Ascomycota) and its relatives
Source: MycoKeys. 2018 Dec 18;(44):81–122. doi: 10.3897/mycokeys.44.29742 (PMC6306512; doi:10.3897/mycokeys.44.29742)
Supplement: XML Treatment for Pseudomicrothecium [file mycokeys.44.29742-treatment66.xml]

<!DOCTYPE tp:taxon-treatment
  PUBLIC "-//TaxonX//DTD Taxonomic Treatment Publishing DTD v0 20100105//EN" "tax-treatment-NSO.dtd">
<tp:taxon-treatment xmlns:tp="http://www.plazi.org/taxpub"><tp:treatment-meta><kwd-group><label>Taxon classification</label><kwd><named-content xmlns:xlink="http://www.w3.org/1999/xlink" content-type="kingdom">Animalia</named-content></kwd><kwd><named-content xmlns:xlink="http://www.w3.org/1999/xlink" content-type="order">Melanosporales</named-content></kwd><kwd><named-content xmlns:xlink="http://www.w3.org/1999/xlink" content-type="family">Ceratostomataceae</named-content></kwd></kwd-group><mixed-citation publication-type="journal"><person-group><name><surname>Marin-Felix</surname><given-names>Yasmina</given-names></name><name><surname>Guarro</surname><given-names>Josep</given-names></name><name><surname>ano-Lira</surname><given-names>José F.</given-names></name><name><surname>García</surname><given-names>Dania</given-names></name><name><surname>iller</surname><given-names>Andrew N.</given-names></name><name><surname>Stchigel</surname><given-names>Alberto M.</given-names></name></person-group><article-title><italic><tp:taxon-name><tp:taxon-name-part taxon-name-part-type="genus" reg="Melanospora">Melanospora</tp:taxon-name-part></tp:taxon-name></italic> (<tp:taxon-name><tp:taxon-name-part taxon-name-part-type="class">Sordariomycetes</tp:taxon-name-part></tp:taxon-name>, <tp:taxon-name><tp:taxon-name-part taxon-name-part-type="phylum">Ascomycota</tp:taxon-name-part></tp:taxon-name>) and its relatives</article-title><source>MycoKeys</source><day>18</day><month>12</month><year>2018</year><volume>2018</volume><issue>44</issue><fpage>81</fpage><lpage>122</lpage><pub-id pub-id-type="doi">10.3897/mycokeys.44.29742</pub-id></mixed-citation></tp:treatment-meta><tp:nomenclature><tp:taxon-name>
                    <tp:taxon-name-part taxon-name-part-type="genus" reg="Pseudomicrothecium">Pseudomicrothecium</tp:taxon-name-part>
                    <object-id xmlns:xlink="http://www.w3.org/1999/xlink" content-type="mycobank" xlink:type="simple">812108</object-id>
                  </tp:taxon-name><tp:taxon-authority>Y. Marín, Stchigel, Guarro, Cano, gen. nov .</tp:taxon-authority></tp:nomenclature><tp:treatment-sec sec-type="type species" id="SECID0EBEFK"><title>Type species.</title><p><italic><tp:taxon-name><tp:taxon-name-part taxon-name-part-type="genus" reg="Pseudomicrothecium">Pseudomicrothecium</tp:taxon-name-part><tp:taxon-name-part taxon-name-part-type="species" reg="subterraneum">subterraneum</tp:taxon-name-part></tp:taxon-name></italic> (L. Fan, C.L. Hou, P.F. Cannon &amp; Yong Li) Y. Marín, Stchigel, Guarro &amp; Cano. Holotype and ex-isotype strain: <named-content xmlns:xlink="http://www.w3.org/1999/xlink" content-type="dwc:institutional_code" xlink:type="simple">BJTC</named-content> FAN1001, K[M] 172128.</p></tp:treatment-sec><tp:treatment-sec sec-type="description" id="SECID0EXEFK"><title>Description.</title><p><italic>Ascomata</italic> non-ostiolate, globose, translucent, pale brown to brown, appearing dark brown when the ascospores are mature, glabrous or setose; <italic>ascomatal wall</italic> membranaceous, of <italic>textura angularis</italic>. <italic>Asci</italic> 2-spored, clavate, short-stipitate, without apical structures, evanescent. <italic>Ascospores</italic> one-celled, at first hyaline, becoming dark brown to blackish when mature, ellipsoidal to citriform, umbonate and truncate at both ends, with a terminal indistinct germ pore at each end. <italic>Asexual morph</italic> absent.</p></tp:treatment-sec><tp:treatment-sec sec-type="etymology" id="SECID0EJFFK"><title>Etymology.</title><p>The name refers to the morphological resemblance to <italic><tp:taxon-name><tp:taxon-name-part taxon-name-part-type="genus" reg="Microthecium">Microthecium</tp:taxon-name-part></tp:taxon-name></italic>.</p></tp:treatment-sec><tp:treatment-sec sec-type="notes" id="SECID0EWFFK"><title>Notes.</title><p>The new genus <italic><tp:taxon-name><tp:taxon-name-part taxon-name-part-type="genus" reg="Pseudomicrothecium">Pseudomicrothecium</tp:taxon-name-part></tp:taxon-name></italic> is proposed here to accommodate <italic><tp:taxon-name><tp:taxon-name-part taxon-name-part-type="genus" reg="Melanospora">Melanospora</tp:taxon-name-part><tp:taxon-name-part taxon-name-part-type="species" reg="subterranea">subterranea</tp:taxon-name-part></tp:taxon-name></italic> because it constitutes a separate lineage in our phylogenetic study. This genus is characterized by its non-ostiolate ascomata, similar to those of <italic><tp:taxon-name><tp:taxon-name-part taxon-name-part-type="genus" reg="Microthecium">Microthecium</tp:taxon-name-part></tp:taxon-name></italic>, 2-spored asci and smooth-walled ascospores with an indistinct germ pore at each end. Asci containing two ascospores have only been observed in some species of <italic><tp:taxon-name><tp:taxon-name-part taxon-name-part-type="genus" reg="Scopinella">Scopinella</tp:taxon-name-part></tp:taxon-name></italic> (i.e. <italic><tp:taxon-name><tp:taxon-name-part taxon-name-part-type="genus" reg="Scopinella">Scopinella</tp:taxon-name-part><tp:taxon-name-part taxon-name-part-type="species" reg="gallicola">gallicola</tp:taxon-name-part></tp:taxon-name></italic> and <italic><tp:taxon-name><tp:taxon-name-part taxon-name-part-type="genus" reg="Scopinella">S.</tp:taxon-name-part><tp:taxon-name-part taxon-name-part-type="species" reg="sphaerophila">sphaerophila</tp:taxon-name-part></tp:taxon-name></italic>). However, <italic><tp:taxon-name><tp:taxon-name-part taxon-name-part-type="genus" reg="Scopinella">Scopinella</tp:taxon-name-part></tp:taxon-name></italic> can be easily distinguished from <italic><tp:taxon-name><tp:taxon-name-part taxon-name-part-type="genus" reg="Pseudomicrothecium">Pseudomicrothecium</tp:taxon-name-part></tp:taxon-name></italic> by the production of ostiolate ascomata with long necks and cuboid-ellipsoidal ascospores with two prominent longitudinal germ slits.</p></tp:treatment-sec></tp:taxon-treatment>
